# Supplementary material for: Unique Interactions of the Small Translocases of the Mitochondrial Inner Membrane (Tims) in Trypanosoma brucei
Source: Int J Mol Sci. 2024 Jan 24;25(3):1415. doi: 10.3390/ijms25031415 (PMC10855554; doi:10.3390/ijms25031415)
Supplement: Supplementary file 1 [file ijms-25-01415-s001.zip]

Archive with 1 entries (1 files):
- ijms-2707982-supplementary.pdf
